# Supplementary material for: Meta-analysis of urinary metabolite GWAS studies identifies novel genome-wide significant loci
Source: Sci Rep. 2025 Jul 1;15:20375. doi: 10.1038/s41598-025-07518-0 (PMC12217396; doi:10.1038/s41598-025-07518-0)
Supplement: Supplementary file 2 — Supplementary Information 2. [file 41598_2025_7518_MOESM2_ESM.xlsx]

## Sheet: Supplementary Table S1
Supplementary Table S1. Description of relevant selected studies for data requesting.
STUDY	PMID	Name	Source
Novel genetic loci identified for the pathophysiology of childhood obesity in the Hispanic population.	23251661	Comuzzie AG	https://doi.org/10.1371/journal.pone.0051954
Genetics of 35 blood and urine biomarkers in the UK Biobank	33462484	Sinnott-Armstrong	http://dx.doi.org/10.1038/s41588-020-00757-z
Urine 6-Bromotryptophan: Associations with Genetic Variants and Incident End-Stage Kidney Disease	32572055	Sekula	http://dx.doi.org/10.1038/s41598-020-66334-w
Genetic studies of urinary metabolites illuminate mechanisms of detoxification and excretion in humans	31959995	Schlosser	http://dx.doi.org/10.1038/s41588-019-0567-8
Genetic markers for urine haptoglobin is associated with decline in renal function in type 2 diabetes in East Asians	29572449	Gurung	http://dx.doi.org/10.1038/s41598-018-23407-1
A genome-wide metabolic QTL analysis in Europeans implicates two loci shaped by recent positive selection	21931564	Nicholson	http://dx.doi.org/10.1371/journal.pgen.1002270
Urinary metabolite quantitative trait loci in children and their interaction with dietary factors	33283231	Calvo-Serra	http://dx.doi.org/10.1093/hmg/ddaa257
Genome-Wide Association Studies of Metabolites in Patients with CKD Identify Multiple Loci and Illuminate Tubular Transport Mechanisms	29545352	Li	http://dx.doi.org/10.1681/ASN.2017101099
Genome-wide association study of metabolic traits reveals novel gene-metabolite-disease links	24586186	Rueedi	http://dx.doi.org/10.1371/journal.pgen.1004132
Claudin-14 Gene Polymorphisms and Urine Calcium Excretion	30232134	Arcidiacono	http://dx.doi.org/10.2215/CJN.01770218
Genetic variation and urine cadmium levels: ABCC1 effects in the Strong Heart Family Study	33640655	Grau-Perez	http://dx.doi.org/10.1016/j.envpol.2021.116717
Genome-wide association study identifies genes for biomarkers of cardiovascular disease: serum urate and dyslipidemia	18179892	Wallace	http://dx.doi.org/10.1016/j.ajhg.2007.11.001
A genome-wide association for kidney function and endocrine-related traits in the NHLBI's Framingham Heart Study	17903292	Hwang	http://dx.doi.org/10.1186/1471-2350-8-S1-S10
Genome-Wide Association Study with Targeted and Non-targeted NMR Metabolomics Identifies 15 Novel Loci of Urinary Human Metabolic Individuality	26352407	Raffler	http://dx.doi.org/10.1371/journal.pgen.1005487
Human adaptation to arsenic-rich environments	25739736	Schlebusch	http://dx.doi.org/10.1093/molbev/msv046
A genome-wide association study of metabolic traits in human urine	21572414	Suhre	http://dx.doi.org/10.1038/ng.837
Proof of concept for quantitative urine NMR metabolomics pipeline for large-scale epidemiology and genetics	30689875	Tynkkynen	http://dx.doi.org/10.1093/ije/dyy287
Genome-Wide Gene-Sodium Interaction Analyses on Blood Pressure: The Genetic Epidemiology Network of Salt-Sensitivity Study	27271309	Li	http://dx.doi.org/10.1161/HYPERTENSIONAHA.115.06765
Current status on genome-metabolome-wide associations: an opportunity in nutrition research	23065485	Montoliu	http://dx.doi.org/10.1007/s12263-012-0313-7
Genome-Wide Gene-Potassium Interaction Analyses on Blood Pressure: The GenSalt Study (Genetic Epidemiology Network of Salt Sensitivity)	29212900	Li	http://dx.doi.org/10.1161/CIRCGENETICS.117.001811
Genetic variation underlying renal uric acid excretion in Hispanic children: the Viva La Familia Study	28095793	Chittoor	http://dx.doi.org/10.1186/s12881-016-0366-3
Common variants in UMOD associate with urinary uromodulin levels: a meta-analysis	24578125	Olden	http://dx.doi.org/10.1681/ASN.2013070781
Identification of a common variant in the TFR2 gene implicated in the physiological regulation of serum iron levels	21208937	Pichler	http://dx.doi.org/10.1093/hmg/ddq552
Descriptive epidemiology of spot urine sodium-to-potassium ratio clarified close relationship with blood pressure level: the Nagahama study	26378682	Tabara	http://dx.doi.org/10.1097/HJH.0000000000000734
Sequencing of LRP2 reveals multiple rare variants associated with urinary trefoil factor-3	24876117	McMahon	http://dx.doi.org/10.1681/ASN.2013111240
Rare genetic variants affecting urine metabolite levels link population variation to inborn errors of metabolism	33574263	Cheng	https://doi.org/10.1038/s41467-020-20877-8

## Sheet: Supplementary Table S2
Supplementary Table S2. Description of studies included in the meta-analysis.
Study	Sample size	Analytes	Associations	SNPs	Method	SNP array	Ancestry	Notes	Data Link
Nicholson et al.	211	3	1297	1297	H NMR	Illumina 317K BeadChip	British		https://doi.org/10.1371/journal.pgen.1002270
Raffler et al.	3861	55	1 799 971	608 024	NMR	Affymetrix Human SNP Array 6.0	German		https://metabolomips.org/gwas/index.php?task=download
Sinnott-Armstrong et al.	363 228	4	3 113 996	780 302	Assays	UK Biobank Axiom Array	British		https://doi.org/10.35092/yhjc.12355382
Calvo-Serra et al.	996	44	1 248 2976	283 704	H NMR	Infinium Global Screening Array MD version 1 (Illumina)	European	Children	https://helixomics.isglobal.org/
Schlosser et al.	1627	1172	7 034 023	1 213 222	Mass spectrometry	Illumina HumanOmni2.5-Quad	German	Limited kidney function	http://ftp.ebi.ac.uk/pub/databases/gwas/summary_statistics/GCST90264001-GCST90265000/GCST90264176/

## Sheet: Supplementary table S3
Supplementary Table S3. Results of the sample-size weighted meta-analysis of urinary metabolite GWAS studies. * = Independent signal in a previously reported locus.
Phenotype	chr	position	SNP	other_allele	effect_allele	pval	n	eaf	m-pval	m-n	studies	nearest gene	Original reporting study	Previous associations
FORMATE	8	18272438	rs4921914		C	6.281e-60	3787	0.2258	4.40014e-51	4783	2	NAT2	Raffler et al.	Yes
TRIMETHYLAMINE	10	100189252	rs1061134	A	G	1.14661e-15	996	0.8983	2.36858e-16	1207	2	HPS1	Calvo-Serra et al.	Yes
TRIMETHYLAMINE	10	100148176	rs2147896	A	G	3.77781e-144	996	0.3637	4.97184e-165	1207	2	PYROXD2	Calvo-Serra et al.	Yes
2-HYDROXYBUTYRATE | 2-HYDROXYISOBUTYRATE	12	122295335	rs1154510		T	1.852e-78	3810	0.1338	1.83389e-102	4806	2	HPD	Raffler et al.	Yes
2-HYDROXYBUTYRATE | 2-HYDROXYISOBUTYRATE	12	122281575	rs1795963		A	2.504e-27	2811	0.3792	1.01524e-36	3807	2	HPD	Raffler et al.	Yes
2-HYDROXYBUTYRATE | 2-HYDROXYISOBUTYRATE	12	122297032	rs2596143		C	1.009e-08	3544	0.1154	4.32313e-09	4540	2	HPD	Raffler et al.	Yes
3-AMINOISOBUTYRATE	12	348785	rs11062102	C	T	1.058e-17	3211	0.35	2.81224e-29	4838	2	SLC6A13	Raffler et al.	Yes
3-AMINOISOBUTYRATE	5	35001859	rs13170299	G	A	1.493e-08	3300	0.06	2.28124e-12	5138	3	AGXT2	Raffler et al.	Yes
3-AMINOISOBUTYRATE	5	34978170	rs163588	G	A	2.352e-54	3300	0.347836	5.69574e-73	6134	4	DNAJC21	Raffler et al.	Yes
3-AMINOISOBUTYRATE	5	35001317	rs163908	A	T	1.112e-80	3137	0.42	2.58758e-112	4975	3	AGXT2	Raffler et al.	Yes
3-AMINOISOBUTYRATE	5	34806670	rs336465	G	A	2.79e-12	2333	0.264608	4.72335e-12	4956	3	RAI14	Raffler et al.	Yes
3-AMINOISOBUTYRATE	5	34948704	rs35223036	G	T	2.875e-15	2699	0.11	1.13935e-24	4326	2	DNAJC21	Raffler et al.	Yes
3-AMINOISOBUTYRATE	5	34848799	rs36071744	C	G	4.499e-07	3245	0.3	2.97092e-10	4872	2	TTC23L	None	No*
3-AMINOISOBUTYRATE	5	35037115	rs37369	C	T	2.367e-252	3311	0.0863147	0	6145	4	AGXT2	Raffler et al.	Yes
3-AMINOISOBUTYRATE	5	35113923	rs77456162	C	T	3.025e-08	2996	0.09	5.45117e-10	4623	2	PRLR	Raffler et al.	Yes
3-AMINOISOBUTYRATE	5	34746541	rs79053399	G	T	4.544e-07	3029	0.24	6.85347e-10	4656	2	RAI14	None	No*
ALANINE	17	37504933	rs8069451	T	C	1.788e-11	3798	0.25	1.03202e-10	5425	2	FBXL20	Raffler et al.	Yes
BETAINE	10	61413353	rs12356193	A	G	1.051e-08	3367	0.16	3.73465e-12	4994	2	SLC16A9	Raffler et al.	Yes
BETAINE	17	37419220	rs2338756	A	G	1.021e-08	3312	0.25	5.99164e-09	4939	2	FBXL20	Raffler et al.	Yes
CREATINE	2	211543055	rs715	T	C	6.326e-17	3536	0.308115	1.75062e-16	6159	3	CPS1	Raffler et al.	Yes
CREATININE	2	211540507	rs1047891	A	C	1.668e-18	352922	0.682151	2.52005e-18	355545	3	CPS1	Sinnott-Armstrong et al.	Yes
CREATININE	15	45661678	rs1288775	A	T	7.017e-11	352922	0.73	1.21952e-10	354549	2	GATM	Sinnott-Armstrong et al.	Yes
CREATININE	1	77941524	rs1532508	C	T	1.482e-09	352922	0.49	9.8671e-10	354549	2	AK5	Sinnott-Armstrong et al.	Yes
CREATININE	1	78623626	rs17391694	C	T	2.179e-09	352922	0.0994456	3.474e-09	355545	3	GIPC2	Sinnott-Armstrong et al.	Yes
CREATININE	5	103947205	rs2447828	C	T	1.334e-09	352922	0.44	1.95443e-09	354549	2	RAB9BP1	Sinnott-Armstrong et al.	Yes
CREATININE	15	75027880	rs2472297	C	T	4.137e-26	352922	0.23	5.63384e-26	354549	2	CYP1A1	Sinnott-Armstrong et al.	Yes
CREATININE	7	17284577	rs4410790	C	T	3.915e-18	352922	0.404619	3.47521e-18	355545	3	AHR	Sinnott-Armstrong et al.	Yes
CREATININE	22	24843594	rs4822492	G	C	2e-09	352922	0.43	2.11687e-09	354549	2	ADORA2A-AS1	Sinnott-Armstrong et al.	Yes
CREATININE	18	53210302	rs613872	G	T	4.619e-15	352922	0.833418	3.25098e-15	355545	3	TCF4	Sinnott-Armstrong et al.	Yes
CREATININE	12	3379139	rs73048933	C	T	2.003e-09	352922	0.93	2.39159e-09	354549	2	TSPAN9	Sinnott-Armstrong et al.	Yes
CREATININE	7	75845837	rs78663390	A	C	5.655e-10	352922	0.85	8.25567e-10	354549	2	SRRM3	Sinnott-Armstrong et al.	Yes
CREATININE	10	22050570	rs7910002	C	G	3.813e-09	352922	0.33	3.99407e-09	354549	2	DNAJC1	Sinnott-Armstrong et al.	Yes
CREATININE	19	41392490	rs79600176	C	T	2.916e-09	352922	0.97	2.4904e-09	354549	2	CYP2A7	Sinnott-Armstrong et al.	Yes
GLYCINE	9	6643754	rs1755615	T	C	3.793e-07	3692	0.22	2.41445e-10	5319	2	GLDC	None	No*
GLYCINE	5	150698806	rs3846710	T	C	1.102e-10	3835	0.18	2.38233e-11	5462	2	SLC36A2	Raffler et al.	Yes
GLYCINE	2	211543055	rs715	T	C	8.365e-20	3529	0.314318	6.24159e-25	6152	3	CPS1	Raffler et al.	Yes
GLYCOLATE (HYDROXYACETATE)	3	38395562	rs3132440	T	C	2.946e-14	3596	0.35	1.28154e-15	4493	2	XYLB	Raffler et al.	Yes
HISTIDINE	5	1188285	rs11133665	G	A	1.806e-17	3621	0.27	3.60436e-26	5248	2	SLC6A19	Raffler et al.	Yes
HISTIDINE	17	37652210	rs12947281	T	G	1.985e-22	3597	0.26	3.60215e-24	5224	2	CDK12	Raffler et al.	Yes
HISTIDINE	5	1187641	rs4975600	C	T	3.54e-08	3173	0.15	2.66813e-09	4800	2	SLC6A19	Raffler et al.	Yes
LYSINE	19	33353061	rs1007160	G	T	1.99125e-13	1624	0.334222	3.61017e-17	3493	3	SLC7A9	Schlosser et al.	Yes
LYSINE	19	33357433	rs35975406	G	C	5.536e-26	1624	0.39	9.13079e-43	2534	2	SLC7A9	Schlosser et al.	Yes
THREONINE	17	37504933	rs8069451	T	C	2.396e-11	3754	0.25	2.37824e-09	5379	2	FBXL20	Raffler et al.	Yes
TYROSINE	5	1188285	rs11133665	G	A	1.397e-16	3109	0.27	1.13786e-28	4736	2	SLC6A19	Raffler et al.	Yes
TYROSINE	17	37513354	rs113569895	T	C	2.299e-22	3131	0.25	7.25337e-28	4758	2	FBXL20	Raffler et al.	Yes
TYROSINE	5	1132216	rs4594899	A	G	1.282e-06	1627	0.451367	6.60398e-09	2623	2	SLC12A7	None	No
TYROSINE	5	1236291	rs6554677	G	A	3.054e-08	3181	0.08	2.19759e-11	4808	2	SLC6A18	Raffler et al.	Yes
TYROSINE	5	1225613	rs7704058	A	G	4.288e-15	2879	0.21	4.02115e-16	4506	2	SLC6A18	Raffler et al.	Yes
